# Supplementary material for: Research on China’s Risk of Housing Price Contagion Based on Multilayer Networks
Source: Entropy (Basel). 2022 Sep 15;24(9):1305. doi: 10.3390/e24091305 (PMC9498244; doi:10.3390/e24091305)
Supplement: Supplementary file 1 [file entropy-24-01305-s001.zip]

Archive with 1 entries (1 files):
- entropy-1815079-supplementary.pdf
